# Supplementary material for: AlphaFold‐Guided Bespoke Gene Editing Enhances Field‐Grown Soybean Oil Contents
Source: Adv Sci (Weinh). 2025 May 14;12(23):2500290. doi: 10.1002/advs.202500290 (PMC12199397; doi:10.1002/advs.202500290)
Supplement: Supplementary file 2 — Supplemental Table 1 [file ADVS-12-2500290-s007.xlsx]

## Sheet: Table S1
Table S1: Protein sequences of GmSWEET10a/b and their mutants used for clustering in Supplementary Fig 5.
Group	Name a	Protein sequence
Cluster Ⅰ	10b_M_96	MGSHNALAATFGILGNIISVMVYLAPVPTFYRIYKKKCTDGFHSLPYLLSLMSSMLWLYYAFLKIHDGVVPLITINSIGCVIELIYILTYIKYAHKDARNLTYTLFAAMNIGFLALVLSSRFALNGSHRVKVIGWICDAVSLSVFASPLSIMAKVIRTKSVQFMPFYLSFFLTLNAITWFVYGLSMQDKCIYIPNVGGFALGLVQMVLYGIYRKGSESEKEQGLGEGVINIVVVNPLGPAEVFPKSKILLLLMMSL
Cluster Ⅰ	10b_M_33	MGSHNALAATFGILGNIISVMVYLAPVPTFYRIYKKKCTDGFHSLPYLLSLMSSMLWLYYAFLKIHDGVVPLITINSIGCVIELIYILTYIKYAHKDARNLTYTLFAAMNIGFLALVLSSRFALNGSHRVKVIGWICDAVSLSVFASPLSIMAKVIRTKSVQFMPFYLSFFLTLNAITWFVYGLSMQDKCIYIPNVGGFALGLVQMVLYGIYRKGSESEKEQGLGEGVINIVVVNPLGPAEVFPKWMITKSKILLLLMMSL
Cluster Ⅰ	10a_M_1	MPTHHASAAIFGIIGNMISVMVYLAPVPTFYQIYKKKCTDGFHSLPYLLSLMSSMLWLYYAFLKIHDGVVPLITINSIGCVIELIYILTYIKYAHKDARNLTYTLFAAMNIAFLTLVLSSHFALHGSHRVKVIGWICDAVSLSVFASPLSIMAKVIRTKSVQFMPFYLSFFLTLNAITWFVYGLSIQDKCIYVPNVGGFGLGLVQMVLYGIYRNGGESEKEQALAEGAINIVIFNVDDDKVKEGLVVDQEKDAKD
Cluster Ⅰ	10b_M_97	MGSHNALAATFGILGNIISVMVYLAPVPTFYRIYKKKCTDGFHSLPYLLSLMSSMLWLYYAFLKIHDGVVPLITINSIGCVIELIYILTYIKYAHKDARNLTYTLFAAMNIGFLALVLSSRFALNGSHRVKVIGWICDAVSLSVFASPLSIMAKVIRTKSVQFMPFYLSFFLTLNAITWFVYGLSMQDKCIYIPNVGGFALGLVQMVLYGIYRKGSESEKEQGLGEGVINIVVVNPLGPAEVFPIQWMITKSKILLLLMMSL
Cluster Ⅰ	sw10a-lo-2	MPTHHASAAIFGIIGNMISVMVYLAPVPTFYQIYKKKCTDGFHSLPYLLSLMSSMLWLYYAFLKIHDGVVPLITINSIGCVIELIYILTYIKYAHKDARNLTYTLFAAMNIAFLTLVLSSHFALHGSHRVKVIGWICDAVSLSVFASPLSIMAKVIRTKSVQFMPFYLSFFLTLNAITWFVYGLSIQDKCIYVPNVGGFGLGLVQMVLYGIYRNGGESEKEQALAEGAINIVVVNPLGPAEVFNQRKWMMTKSKKGL
Cluster Ⅰ	sw10b-lo-2	MGSHNALAATFGILGNIISVMVYLAPVPTFYRIYKKKCTDGFHSLPYLLSLMSSMLWLYYAFLKIHDGVVPLITINSIGCVIELIYILTYIKYAHKDARNLTYTLFAAMNIGFLALVLSSRFALNGSHRVKVIGWICDAVSLSVFASPLSIMAKVIRTKSVQFMPFYLSFFLTLNAITWFVYGLSMQDKCIYIPNVGGFALGLVQMVLYGIYRKGSESEKEQGLGEGVINIVVVNPLGPAEVFPMITKSKILLLLMMSL
Cluster Ⅰ	10b_M_1	MGSHNALAATFGILGNIISVMVYLAPVPTFYRIYKKKCTDGFHSLPYLLSLMSSMLWLYYAFLKIHDGVVPLITINSIGCVIELIYILTYIKYAHKDARNLTYTLFAAMNIGFLALVLSSRFALNGSHRVKVIGWICDAVSLSVFASPLSIMAKVIRTKSVQFMPFYLSFFLTLNAITWFVYGLSMQDKCIYIPNVGGFALGLVQMVLYGIYRKGSESEKEQGLGEGVINIVVVNPLGPAEVFQLQWMITKSKILLLLMMSL
Cluster Ⅰ	10b_M_10	MGSHNALAATFGILGNIISVMVYLAPVPTFYRIYKKKCTDGFHSLPYLLSLMSSMLWLYYAFLKIHDGVVPLITINSIGCVIELIYILTYIKYAHKDARNLTYTLFAAMNIGFLALVLSSRFALNGSHRVKVIGWICDAVSLSVFASPLSIMAKVIRTKSVQFMPFYLSFFLTLNAITWFVYGLSMQDKCIYIPNVGGFALGLVQMVLYGIYRKGSESEKEQGLGEGVINIVVVNPLGPAEVFPIAVEITKSKILLLLMMSL
Cluster Ⅰ	10b_M_2	MGSHNALAATFGILGNIISVMVYLAPVPTFYRIYKKKCTDGFHSLPYLLSLMSSMLWLYYAFLKIHDGVVPLITINSIGCVIELIYILTYIKYAHKDARNLTYTLFAAMNIGFLALVLSSRFALNGSHRVKVIGWICDAVSLSVFASPLSIMAKVIRTKSVQFMPFYLSFFLTLNAITWFVYGLSMQDKCIYIPNVGGFALGLVQMVLYGIYRKGSESEKEQGLGEGVINIVVVNPLGPAEVFPLQWMITKSKILLLLMMSL
Cluster Ⅰ	10b_M_3	MGSHNALAATFGILGNIISVMVYLAPVPTFYRIYKKKCTDGFHSLPYLLSLMSSMLWLYYAFLKIHDGVVPLITINSIGCVIELIYILTYIKYAHKDARNLTYTLFAAMNIGFLALVLSSRFALNGSHRVKVIGWICDAVSLSVFASPLSIMAKVIRTKSVQFMPFYLSFFLTLNAITWFVYGLSMQDKCIYIPNVGGFALGLVQMVLYGIYRKGSESEKEQGLGEGVINIVVVNPLGPAEVFPMQWMITKSKILLLLMMSL
Cluster Ⅰ	10b_M_32	MGSHNALAATFGILGNIISVMVYLAPVPTFYRIYKKKCTDGFHSLPYLLSLMSSMLWLYYAFLKIHDGVVPLITINSIGCVIELIYILTYIKYAHKDARNLTYTLFAAMNIGFLALVLSSRFALNGSHRVKVIGWICDAVSLSVFASPLSIMAKVIRTKSVQFMPFYLSFFLTLNAITWFVYGLSMQDKCIYIPNVGGFALGLVQMVLYGIYRKGSESEKEQGLGEGVINIVVVNPLGPAEVFLQWMITKSKILLLLMMSL
Cluster Ⅰ	10b_M_35	MGSHNALAATFGILGNIISVMVYLAPVPTFYRIYKKKCTDGFHSLPYLLSLMSSMLWLYYAFLKIHDGVVPLITINSIGCVIELIYILTYIKYAHKDARNLTYTLFAAMNIGFLALVLSSRFALNGSHRVKVIGWICDAVSLSVFASPLSIMAKVIRTKSVQFMPFYLSFFLTLNAITWFVYGLSMQDKCIYIPNVGGFALGLVQMVLYGIYRKGSESEKEQGLGEGVINIVVVNPLGPAEVFPIAVITKSKILLLLMMSL
Cluster Ⅰ	10b_M_37	MGSHNALAATFGILGNIISVMVYLAPVPTFYRIYKKKCTDGFHSLPYLLSLMSSMLWLYYAFLKIHDGVVPLITINSIGCVIELIYILTYIKYAHKDARNLTYTLFAAMNIGFLALVLSSRFALNGSHRVKVIGWICDAVSLSVFASPLSIMAKVIRTKSVQFMPFYLSFFLTLNAITWFVYGLSMQDKCIYIPNVGGFALGLVQMVLYGIYRKGSESEKEQGLGEGVINIVVVNPLGPAEVFPIAVDDKSKILLLLMMSL
Cluster Ⅰ	10b_M_46	MGSHNALAATFGILGNIISVMVYLAPVPTFYRIYKKKCTDGFHSLPYLLSLMSSMLWLYYAFLKIHDGVVPLITINSIGCVIELIYILTYIKYAHKDARNLTYTLFAAMNIGFLALVLSSRFALNGSHRVKVIGWICDAVSLSVFASPLSIMAKVIRTKSVQFMPFYLSFFLTLNAITWFVYGLSMQDKCIYIPNVGGFALGLVQMVLYGIYRKGSESEKEQGLGEGVINIVVVNPLGPAEVFQWMITKSKILLLLMMSL
Cluster Ⅰ	10b_M_5	MGSHNALAATFGILGNIISVMVYLAPVPTFYRIYKKKCTDGFHSLPYLLSLMSSMLWLYYAFLKIHDGVVPLITINSIGCVIELIYILTYIKYAHKDARNLTYTLFAAMNIGFLALVLSSRFALNGSHRVKVIGWICDAVSLSVFASPLSIMAKVIRTKSVQFMPFYLSFFLTLNAITWFVYGLSMQDKCIYIPNVGGFALGLVQMVLYGIYRKGSESEKEQGLGEGVINIVVVNPLGPAEVFPIEWMITKSKILLLLMMSL
Cluster Ⅰ	10b_M_6	MGSHNALAATFGILGNIISVMVYLAPVPTFYRIYKKKCTDGFHSLPYLLSLMSSMLWLYYAFLKIHDGVVPLITINSIGCVIELIYILTYIKYAHKDARNLTYTLFAAMNIGFLALVLSSRFALNGSHRVKVIGWICDAVSLSVFASPLSIMAKVIRTKSVQFMPFYLSFFLTLNAITWFVYGLSMQDKCIYIPNVGGFALGLVQMVLYGIYRKGSESEKEQGLGEGVINIVVVNPLGPAEVFPIAWMITKSKILLLLMMSL
Cluster Ⅰ	10b_M_9	MGSHNALAATFGILGNIISVMVYLAPVPTFYRIYKKKCTDGFHSLPYLLSLMSSMLWLYYAFLKIHDGVVPLITINSIGCVIELIYILTYIKYAHKDARNLTYTLFAAMNIGFLALVLSSRFALNGSHRVKVIGWICDAVSLSVFASPLSIMAKVIRTKSVQFMPFYLSFFLTLNAITWFVYGLSMQDKCIYIPNVGGFALGLVQMVLYGIYRKGSESEKEQGLGEGVINIVVVNPLGPAEVFPIAVVITKSKILLLLMMSL
Cluster Ⅰ	10b_M_13	MGSHNALAATFGILGNIISVMVYLAPVPTFYRIYKKKCTDGFHSLPYLLSLMSSMLWLYYAFLKIHDGVVPLITINSIGCVIELIYILTYIKYAHKDARNLTYTLFAAMNIGFLALVLSSRFALNGSHRVKVIGWICDAVSLSVFASPLSIMAKVIRTKSVQFMPFYLSFFLTLNAITWFVYGLSMQDKCIYIPNVGGFALGLVQMVLYGIYRKGSESEKEQGLGEGVINIVVVNPLGPAEVFPIAVDETKSKILLLLMMSL
Cluster Ⅰ	10b_M_11	MGSHNALAATFGILGNIISVMVYLAPVPTFYRIYKKKCTDGFHSLPYLLSLMSSMLWLYYAFLKIHDGVVPLITINSIGCVIELIYILTYIKYAHKDARNLTYTLFAAMNIGFLALVLSSRFALNGSHRVKVIGWICDAVSLSVFASPLSIMAKVIRTKSVQFMPFYLSFFLTLNAITWFVYGLSMQDKCIYIPNVGGFALGLVQMVLYGIYRKGSESEKEQGLGEGVINIVVVNPLGPAEVFPIAVDITKSKILLLLMMSL
Cluster Ⅰ	10b_M_12	MGSHNALAATFGILGNIISVMVYLAPVPTFYRIYKKKCTDGFHSLPYLLSLMSSMLWLYYAFLKIHDGVVPLITINSIGCVIELIYILTYIKYAHKDARNLTYTLFAAMNIGFLALVLSSRFALNGSHRVKVIGWICDAVSLSVFASPLSIMAKVIRTKSVQFMPFYLSFFLTLNAITWFVYGLSMQDKCIYIPNVGGFALGLVQMVLYGIYRKGSESEKEQGLGEGVINIVVVNPLGPAEVFPIAVDVTKSKILLLLMMSL
Cluster Ⅰ	10b_M_15	MGSHNALAATFGILGNIISVMVYLAPVPTFYRIYKKKCTDGFHSLPYLLSLMSSMLWLYYAFLKIHDGVVPLITINSIGCVIELIYILTYIKYAHKDARNLTYTLFAAMNIGFLALVLSSRFALNGSHRVKVIGWICDAVSLSVFASPLSIMAKVIRTKSVQFMPFYLSFFLTLNAITWFVYGLSMQDKCIYIPNVGGFALGLVQMVLYGIYRKGSESEKEQGLGEGVINIVVVNPLGPAEVFPIAVDDKKSKILLLLMMSL
Cluster Ⅰ	10b_M_14	MGSHNALAATFGILGNIISVMVYLAPVPTFYRIYKKKCTDGFHSLPYLLSLMSSMLWLYYAFLKIHDGVVPLITINSIGCVIELIYILTYIKYAHKDARNLTYTLFAAMNIGFLALVLSSRFALNGSHRVKVIGWICDAVSLSVFASPLSIMAKVIRTKSVQFMPFYLSFFLTLNAITWFVYGLSMQDKCIYIPNVGGFALGLVQMVLYGIYRKGSESEKEQGLGEGVINIVVVNPLGPAEVFPIAVDDTKSKILLLLMMSL
Cluster Ⅰ	10b_M_48	MGSHNALAATFGILGNIISVMVYLAPVPTFYRIYKKKCTDGFHSLPYLLSLMSSMLWLYYAFLKIHDGVVPLITINSIGCVIELIYILTYIKYAHKDARNLTYTLFAAMNIGFLALVLSSRFALNGSHRVKVIGWICDAVSLSVFASPLSIMAKVIRTKSVQFMPFYLSFFLTLNAITWFVYGLSMQDKCIYIPNVGGFALGLVQMVLYGIYRKGSESEKEQGLGEGVINIVVVNPLGPAEVFPIAVEKSKILLLLMMSL
Cluster Ⅰ	10b_M_16	MGSHNALAATFGILGNIISVMVYLAPVPTFYRIYKKKCTDGFHSLPYLLSLMSSMLWLYYAFLKIHDGVVPLITINSIGCVIELIYILTYIKYAHKDARNLTYTLFAAMNIGFLALVLSSRFALNGSHRVKVIGWICDAVSLSVFASPLSIMAKVIRTKSVQFMPFYLSFFLTLNAITWFVYGLSMQDKCIYIPNVGGFALGLVQMVLYGIYRKGSESEKEQGLGEGVINIVVVNPLGPAEVFNCSG
Cluster Ⅰ	10b_M_47	MGSHNALAATFGILGNIISVMVYLAPVPTFYRIYKKKCTDGFHSLPYLLSLMSSMLWLYYAFLKIHDGVVPLITINSIGCVIELIYILTYIKYAHKDARNLTYTLFAAMNIGFLALVLSSRFALNGSHRVKVIGWICDAVSLSVFASPLSIMAKVIRTKSVQFMPFYLSFFLTLNAITWFVYGLSMQDKCIYIPNVGGFALGLVQMVLYGIYRKGSESEKEQGLGEGVINIVVVNPLGPAEVFPIVITKSKILLLLMMSL
Cluster Ⅰ	sw10b-lo-1	MGSHNALAATFGILGNIISVMVYLAPVPTFYRIYKKKCTDGFHSLPYLLSLMSSMLWLYYAFLKIHDGVVPLITINSIGCVIELIYILTYIKYAHKDARNLTYTLFAAMNIGFLALVLSSRFALNGSHRVKVIGWICDAVSLSVFASPLSIMAKVIRTKSVQFMPFYLSFFLTLNAITWFVYGLSMQDKCIYIPNVGGFALGLVQMVLYGIYRKGSESEKEQGLGEGVINIVVVNPLGPAEVFPQWMITKSKILLLLMMSL
Cluster Ⅰ	10b_M_8	MGSHNALAATFGILGNIISVMVYLAPVPTFYRIYKKKCTDGFHSLPYLLSLMSSMLWLYYAFLKIHDGVVPLITINSIGCVIELIYILTYIKYAHKDARNLTYTLFAAMNIGFLALVLSSRFALNGSHRVKVIGWICDAVSLSVFASPLSIMAKVIRTKSVQFMPFYLSFFLTLNAITWFVYGLSMQDKCIYIPNVGGFALGLVQMVLYGIYRKGSESEKEQGLGEGVINIVVVNPLGPAEVFPIAVMITKSKILLLLMMSL
Cluster Ⅰ	10b_M_34	MGSHNALAATFGILGNIISVMVYLAPVPTFYRIYKKKCTDGFHSLPYLLSLMSSMLWLYYAFLKIHDGVVPLITINSIGCVIELIYILTYIKYAHKDARNLTYTLFAAMNIGFLALVLSSRFALNGSHRVKVIGWICDAVSLSVFASPLSIMAKVIRTKSVQFMPFYLSFFLTLNAITWFVYGLSMQDKCIYIPNVGGFALGLVQMVLYGIYRKGSESEKEQGLGEGVINIVVVNPLGPAEVFPIAMITKSKILLLLMMSL
Cluster Ⅰ	10b_M_36	MGSHNALAATFGILGNIISVMVYLAPVPTFYRIYKKKCTDGFHSLPYLLSLMSSMLWLYYAFLKIHDGVVPLITINSIGCVIELIYILTYIKYAHKDARNLTYTLFAAMNIGFLALVLSSRFALNGSHRVKVIGWICDAVSLSVFASPLSIMAKVIRTKSVQFMPFYLSFFLTLNAITWFVYGLSMQDKCIYIPNVGGFALGLVQMVLYGIYRKGSESEKEQGLGEGVINIVVVNPLGPAEVFPIAVDAKSKILLLLMMSL
Cluster Ⅰ	10b_M_7	MGSHNALAATFGILGNIISVMVYLAPVPTFYRIYKKKCTDGFHSLPYLLSLMSSMLWLYYAFLKIHDGVVPLITINSIGCVIELIYILTYIKYAHKDARNLTYTLFAAMNIGFLALVLSSRFALNGSHRVKVIGWICDAVSLSVFASPLSIMAKVIRTKSVQFMPFYLSFFLTLNAITWFVYGLSMQDKCIYIPNVGGFALGLVQMVLYGIYRKGSESEKEQGLGEGVINIVVVNPLGPAEVFPIAGMITKSKILLLLMMSL
Cluster Ⅱ	10b_M_98	MGSHNALAATFGILGNIISVMVYLAPVPTFYRIYKKKCTDGFHSLPYLLSLMSSMLWLYYAFLKIHDGVVPLITINSIGCVIELIYILTYIKYAHKDARNLTYTLFAAMNIGFLALVLSSRFALNGSHRVKVIGWICDAVSLSVFASPLSIMAKVIRTKSVQFMPFYLSFFLTLNAITWFVYGLSMQDKCIYIPNVGGFALGLVQMVLYGIYRKGSESEKEQGLGEGVINIVVVNPYNKVKDLVVVDDVTVSQQEKEKNVEAKDDCPV
Cluster Ⅱ	10b_M_52	MGSHNALAATFGILGNIISVMVYLAPVPTFYRIYKKKCTDGFHSLPYLLSLMSSMLWLYYAFLKIHDGVVPLITINSIGCVIELIYILTYIKYAHKDARNLTYTLFAAMNIGFLALVLSSRFALNGSHRVKVIGWICDAVSLSVFASPLSIMAKVIRTKSVQFMPFYLSFFLTLNAITWFVYGLSMQDKCIYIPNVGGFALGLVQMVLYGIYRKGSESEKEQGLGEGVINIVVVNPLGPAEVFVDDNKVKDLVVVDDVTVSQQEKEKNVEAKDDCPV
Cluster Ⅱ	LO-type	MPTHHASAAIFGIIGNMISVMVYLAPVPTFYQIYKKKCTDGFHSLPYLLSLMSSMLWLYYAFLKIHDGVVPLITINSIGCVIELIYILTYIKYAHKDARNLTYTLFAAMNIAFLTLVLSSHFALHGSHRVKVIGWICDAVSLSVFASPLSIMAKVIRTKSVQFMPFYLSFFLTLNAITWFVYGLSIQDKCIYVPNVGGFGLGLVQMVLYGIYRNGGESEKEQALAEGVINIVVVNPLGPAEVFPIAVEVDDDKVKEGLVVDQEKDAKD
Cluster Ⅱ	sw10a-lo-3	MPTHHASAAIFGIIGNMISVMVYLAPVPTFYQIYKKKCTDGFHSLPYLLSLMSSMLWLYYAFLKIHDGVVPLITINSIGCVIELIYILTYIKYAHKDARNLTYTLFAAMNIAFLTLVLSSHFALHGSHRVKVIGWICDAVSLSVFASPLSIMAKVIRTKSVQFMPFYLSFFLTLNAITWFVYGLSIQDKCIYVPNVGGFGLGLVQMVLYGIYRNGGESEKEQALAEGVINIVVVNPLGPAEVFPIAVKWMMTKSKKGL
Cluster Ⅱ	10a_M_2	MPTHHASAAIFGIIGNMISVMVYLAPVPTFYQIYKKKCTDGFHSLPYLLSLMSSMLWLYYAFLKIHDGVVPLITINSIGCVIELIYILTYIKYAHKDARNLTYTLFAAMNIAFLTLVLSSHFALHGSHRVKVIGWICDAVSLSVFASPLSIMAKVIRTKSVQFMPFYLSFFLTLNAITWFVYGLSIQDKCIYVPNVGGFGLGLVQMVLYGIYRNGGESEKEQALAEGVINIVVVNPLGPAEVDDDKVKEGLVVDQEKDAKD
Cluster Ⅱ	10a_M_3	MPTHHASAAIFGIIGNMISVMVYLAPVPTFYQIYKKKCTDGFHSLPYLLSLMSSMLWLYYAFLKIHDGVVPLITINSIGCVIELIYILTYIKYAHKDARNLTYTLFAAMNIAFLTLVLSSHFALHGSHRVKVIGWICDAVSLSVFASPLSIMAKVIRTKSVQFMPFYLSFFLTLNAITWFVYGLSIQDKCIYVPNVGGFGLGLVQMVLYGIYRNGGESEKEQALAEGAINIVVVNPLGPAEVFNRQRKWMMTKSKKGL
Cluster Ⅱ	10a_M_4	MPTHHASAAIFGIIGNMISVMVYLAPVPTFYQIYKKKCTDGFHSLPYLLSLMSSMLWLYYAFLKIHDGVVPLITINSIGCVIELIYILTYIKYAHKDARNLTYTLFAAMNIAFLTLVLSSHFALHGSHRVKVIGWICDAVSLSVFASPLSIMAKVIRTKSVQFMPFYLSFFLTLNAITWFVYGLSIQDKCIYVPNVGGFGLGLVQMVLYGIYRNGGESEKEQALAEGAINIVVVNPLGPAEVFNRQRKWMMTKSKKGL
Cluster Ⅱ	sw10a-lo-1	MPTHHASAAIFGIIGNMISVMVYLAPVPTFYQIYKKKCTDGFHSLPYLLSLMSSMLWLYYAFLKIHDGVVPLITINSIGCVIELIYILTYIKYAHKDARNLTYTLFAAMNIAFLTLVLSSHFALHGSHRVKVIGWICDAVSLSVFASPLSIMAKVIRTKSVQFMPFYLSFFLTLNAITWFVYGLSIQDKCIYVPNVGGFGLGLVQMVLYGIYRNGGESEKEQALAEGAINIVVVNPLGPAEVFNRQRKWMMTKSKKGL
Cluster Ⅱ	10b_M_42	MGSHNALAATFGILGNIISVMVYLAPVPTFYRIYKKKCTDGFHSLPYLLSLMSSMLWLYYAFLKIHDGVVPLITINSIGCVIELIYILTYIKYAHKDARNLTYTLFAAMNIGFLALVLSSRFALNGSHRVKVIGWICDAVSLSVFASPLSIMAKVIRTKSVQFMPFYLSFFLTLNAITWFVYGLSMQDKCIYIPNVGGFALGLVQMVLYGIYRKGSESEKEQGLGEGVINIVVVNPLGPAEVFAVDDNKVKDLVVVDDVTVSQQEKEKNVEAKDDCPV
Cluster Ⅱ	10b_M_28	MGSHNALAATFGILGNIISVMVYLAPVPTFYRIYKKKCTDGFHSLPYLLSLMSSMLWLYYAFLKIHDGVVPLITINSIGCVIELIYILTYIKYAHKDARNLTYTLFAAMNIGFLALVLSSRFALNGSHRVKVIGWICDAVSLSVFASPLSIMAKVIRTKSVQFMPFYLSFFLTLNAITWFVYGLSMQDKCIYIPNVGGFALGLVQMVLYGIYRKGSESEKEQGLGEGVINIVVVNPLGPAEVFPIVDDNKVKDLVVVDDVTVSQQEKEKNVEAKDDCPV
Cluster Ⅱ	10b_M_44	MGSHNALAATFGILGNIISVMVYLAPVPTFYRIYKKKCTDGFHSLPYLLSLMSSMLWLYYAFLKIHDGVVPLITINSIGCVIELIYILTYIKYAHKDARNLTYTLFAAMNIGFLALVLSSRFALNGSHRVKVIGWICDAVSLSVFASPLSIMAKVIRTKSVQFMPFYLSFFLTLNAITWFVYGLSMQDKCIYIPNVGGFALGLVQMVLYGIYRKGSESEKEQGLGEGVINIVVVNPLGPAEVFPIAVNKVKDLVVVDDVTVSQQEKEKNVEAKDDCPV
Cluster Ⅱ	10b	MGSHNALAATFGILGNIISVMVYLAPVPTFYRIYKKKCTDGFHSLPYLLSLMSSMLWLYYAFLKIHDGVVPLITINSIGCVIELIYILTYIKYAHKDARNLTYTLFAAMNIGFLALVLSSRFALNGSHRVKVIGWICDAVSLSVFASPLSIMAKVIRTKSVQFMPFYLSFFLTLNAITWFVYGLSMQDKCIYIPNVGGFALGLVQMVLYGIYRKGSESEKEQGLGEGVINIVVVNPLGPAEVFPIAVDDNKVKDLVVVDDVTVSQQEKEKNVEAKDDCPV
Cluster Ⅱ	10b_M_99	MGSHNALAATFGILGNIISVMVYLAPVPTFYRIYKKKCTDGFHSLPYLLSLMSSMLWLYYAFLKIHDGVVPLITINSIGCVIELIYILTYIKYAHKDARNLTYTLFAAMNIGFLALVLSSRFALNGSHRVKVIGWICDAVSLSVFASPLSIMAKVIRTKSVQFMPFYLSFFLTLNAITWFVYGLSMQDKCIYIPNVGGFALGLVQMVLYGIYRKGSESEKEQGLGEGVINIVVVNPLGPAEVFPTVDDNKVKDLVVVDDVTVSQQEKEKNVEAKDDCPV
Cluster Ⅱ	10b_M_100	MGSHNALAATFGILGNIISVMVYLAPVPTFYRIYKKKCTDGFHSLPYLLSLMSSMLWLYYAFLKIHDGVVPLITINSIGCVIELIYILTYIKYAHKDARNLTYTLFAAMNIGFLALVLSSRFALNGSHRVKVIGWICDAVSLSVFASPLSIMAKVIRTKSVQFMPFYLSFFLTLNAITWFVYGLSMQDKCIYIPNVGGFALGLVQMVLYGIYRKGSESEKEQGLGEGVINIVVVNPLGPAEVFPIVDDKVKDLVVVDDVTVSQQEKEKNVEAKDDCPV
Cluster Ⅱ	10b_M_101	MGSHNALAATFGILGNIISVMVYLAPVPTFYRIYKKKCTDGFHSLPYLLSLMSSMLWLYYAFLKIHDGVVPLITINSIGCVIELIYILTYIKYAHKDARNLTYTLFAAMNIGFLALVLSSRFALNGSHRVKVIGWICDAVSLSVFASPLSIMAKVIRTKSVQFMPFYLSFFLTLNAITWFVYGLSMQDKCIYIPNVGGFALGLVQMVLYGIYRKGSESEKEQGLGEGVINIVVVNPLGPAEVFPIVDNKVKDLVVVDDVTVSQQEKEKNVEAKDDCPV
Cluster Ⅱ	10b_M_102	MGSHNALAATFGILGNIISVMVYLAPVPTFYRIYKKKCTDGFHSLPYLLSLMSSMLWLYYAFLKIHDGVVPLITINSIGCVIELIYILTYIKYAHKDARNLTYTLFAAMNIGFLALVLSSRFALNGSHRVKVIGWICDAVSLSVFASPLSIMAKVIRTKSVQFMPFYLSFFLTLNAITWFVYGLSMQDKCIYIPNVGGFALGLVQMVLYGIYRKGSESEKEQGLGEGVINIVVVNPLGPAEVFPIDNKVKDLVVVDDVTVSQQEKEKNVEAKDDCPV
Cluster Ⅱ	10b_M_26	MGSHNALAATFGILGNIISVMVYLAPVPTFYRIYKKKCTDGFHSLPYLLSLMSSMLWLYYAFLKIHDGVVPLITINSIGCVIELIYILTYIKYAHKDARNLTYTLFAAMNIGFLALVLSSRFALNGSHRVKVIGWICDAVSLSVFASPLSIMAKVIRTKSVQFMPFYLSFFLTLNAITWFVYGLSMQDKCIYIPNVGGFALGLVQMVLYGIYRKGSESEKEQGLGEGVINIVVVNPLGPAEVFIAVDDNKVKDLVVVDDVTVSQQEKEKNVEAKDDCPV
Cluster Ⅱ	10b_M_27	MGSHNALAATFGILGNIISVMVYLAPVPTFYRIYKKKCTDGFHSLPYLLSLMSSMLWLYYAFLKIHDGVVPLITINSIGCVIELIYILTYIKYAHKDARNLTYTLFAAMNIGFLALVLSSRFALNGSHRVKVIGWICDAVSLSVFASPLSIMAKVIRTKSVQFMPFYLSFFLTLNAITWFVYGLSMQDKCIYIPNVGGFALGLVQMVLYGIYRKGSESEKEQGLGEGVINIVVVNPLGPAEVFPAVDDNKVKDLVVVDDVTVSQQEKEKNVEAKDDCPV
Cluster Ⅱ	10b_M_29	MGSHNALAATFGILGNIISVMVYLAPVPTFYRIYKKKCTDGFHSLPYLLSLMSSMLWLYYAFLKIHDGVVPLITINSIGCVIELIYILTYIKYAHKDARNLTYTLFAAMNIGFLALVLSSRFALNGSHRVKVIGWICDAVSLSVFASPLSIMAKVIRTKSVQFMPFYLSFFLTLNAITWFVYGLSMQDKCIYIPNVGGFALGLVQMVLYGIYRKGSESEKEQGLGEGVINIVVVNPLGPAEVFPIADDNKVKDLVVVDDVTVSQQEKEKNVEAKDDCPV
Cluster Ⅱ	10b_M_30	MGSHNALAATFGILGNIISVMVYLAPVPTFYRIYKKKCTDGFHSLPYLLSLMSSMLWLYYAFLKIHDGVVPLITINSIGCVIELIYILTYIKYAHKDARNLTYTLFAAMNIGFLALVLSSRFALNGSHRVKVIGWICDAVSLSVFASPLSIMAKVIRTKSVQFMPFYLSFFLTLNAITWFVYGLSMQDKCIYIPNVGGFALGLVQMVLYGIYRKGSESEKEQGLGEGVINIVVVNPLGPAEVFPIAVDNKVKDLVVVDDVTVSQQEKEKNVEAKDDCPV
Cluster Ⅱ	10b_M_31	MGSHNALAATFGILGNIISVMVYLAPVPTFYRIYKKKCTDGFHSLPYLLSLMSSMLWLYYAFLKIHDGVVPLITINSIGCVIELIYILTYIKYAHKDARNLTYTLFAAMNIGFLALVLSSRFALNGSHRVKVIGWICDAVSLSVFASPLSIMAKVIRTKSVQFMPFYLSFFLTLNAITWFVYGLSMQDKCIYIPNVGGFALGLVQMVLYGIYRKGSESEKEQGLGEGVINIVVVNPLGPAEVFPIAVDDKVKDLVVVDDVTVSQQEKEKNVEAKDDCPV
Cluster Ⅱ	10b_M_43	MGSHNALAATFGILGNIISVMVYLAPVPTFYRIYKKKCTDGFHSLPYLLSLMSSMLWLYYAFLKIHDGVVPLITINSIGCVIELIYILTYIKYAHKDARNLTYTLFAAMNIGFLALVLSSRFALNGSHRVKVIGWICDAVSLSVFASPLSIMAKVIRTKSVQFMPFYLSFFLTLNAITWFVYGLSMQDKCIYIPNVGGFALGLVQMVLYGIYRKGSESEKEQGLGEGVINIVVVNPLGPAEVFPIDDNKVKDLVVVDDVTVSQQEKEKNVEAKDDCPV
Cluster Ⅱ	10b_M_45	MGSHNALAATFGILGNIISVMVYLAPVPTFYRIYKKKCTDGFHSLPYLLSLMSSMLWLYYAFLKIHDGVVPLITINSIGCVIELIYILTYIKYAHKDARNLTYTLFAAMNIGFLALVLSSRFALNGSHRVKVIGWICDAVSLSVFASPLSIMAKVIRTKSVQFMPFYLSFFLTLNAITWFVYGLSMQDKCIYIPNVGGFALGLVQMVLYGIYRKGSESEKEQGLGEGVINIVVVNPLGPAEVFPIAVDDVKDLVVVDDVTVSQQEKEKNVEAKDDCPV
Cluster Ⅱ	10b_M_53	MGSHNALAATFGILGNIISVMVYLAPVPTFYRIYKKKCTDGFHSLPYLLSLMSSMLWLYYAFLKIHDGVVPLITINSIGCVIELIYILTYIKYAHKDARNLTYTLFAAMNIGFLALVLSSRFALNGSHRVKVIGWICDAVSLSVFASPLSIMAKVIRTKSVQFMPFYLSFFLTLNAITWFVYGLSMQDKCIYIPNVGGFALGLVQMVLYGIYRKGSESEKEQGLGEGVINIVVVNPLGPAEVFPIANKVKDLVVVDDVTVSQQEKEKNVEAKDDCPV
Cluster Ⅱ	10b_M_54	MGSHNALAATFGILGNIISVMVYLAPVPTFYRIYKKKCTDGFHSLPYLLSLMSSMLWLYYAFLKIHDGVVPLITINSIGCVIELIYILTYIKYAHKDARNLTYTLFAAMNIGFLALVLSSRFALNGSHRVKVIGWICDAVSLSVFASPLSIMAKVIRTKSVQFMPFYLSFFLTLNAITWFVYGLSMQDKCIYIPNVGGFALGLVQMVLYGIYRKGSESEKEQGLGEGVINIVVVNPLGPAEVFPIAVDDKDLVVVDDVTVSQQEKEKNVEAKDDCPV
Cluster Ⅱ	10b_M_78	MGSHNALAATFGILGNIISVMVYLAPVPTFYRIYKKKCTDGFHSLPYLLSLMSSMLWLYYAFLKIHDGVVPLITINSIGCVIELIYILTYIKYAHKDARNLTYTLFAAMNIGFLALVLSSRFALNGSHRVKVIGWICDAVSLSVFASPLSIMAKVIRTKSVQFMPFYLSFFLTLNAITWFVYGLSMQDKCIYIPNVGGFALGLVQMVLYGIYRKGSESEKEQGLGEGVINIVVVNPLGPAEVFTIAVDDNKVKDLVVVDDVTVSQQEKEKNVEAKDDCPV
Cluster Ⅱ	10b_M_79	MGSHNALAATFGILGNIISVMVYLAPVPTFYRIYKKKCTDGFHSLPYLLSLMSSMLWLYYAFLKIHDGVVPLITINSIGCVIELIYILTYIKYAHKDARNLTYTLFAAMNIGFLALVLSSRFALNGSHRVKVIGWICDAVSLSVFASPLSIMAKVIRTKSVQFMPFYLSFFLTLNAITWFVYGLSMQDKCIYIPNVGGFALGLVQMVLYGIYRKGSESEKEQGLGEGVINIVVVNPLGPAEVFSIAVDDNKVKDLVVVDDVTVSQQEKEKNVEAKDDCPV
Cluster Ⅱ	10b_M_80	MGSHNALAATFGILGNIISVMVYLAPVPTFYRIYKKKCTDGFHSLPYLLSLMSSMLWLYYAFLKIHDGVVPLITINSIGCVIELIYILTYIKYAHKDARNLTYTLFAAMNIGFLALVLSSRFALNGSHRVKVIGWICDAVSLSVFASPLSIMAKVIRTKSVQFMPFYLSFFLTLNAITWFVYGLSMQDKCIYIPNVGGFALGLVQMVLYGIYRKGSESEKEQGLGEGVINIVVVNPLGPAEVFAIAVDDNKVKDLVVVDDVTVSQQEKEKNVEAKDDCPV
Cluster Ⅱ	10b_M_81	MGSHNALAATFGILGNIISVMVYLAPVPTFYRIYKKKCTDGFHSLPYLLSLMSSMLWLYYAFLKIHDGVVPLITINSIGCVIELIYILTYIKYAHKDARNLTYTLFAAMNIGFLALVLSSRFALNGSHRVKVIGWICDAVSLSVFASPLSIMAKVIRTKSVQFMPFYLSFFLTLNAITWFVYGLSMQDKCIYIPNVGGFALGLVQMVLYGIYRKGSESEKEQGLGEGVINIVVVNPLGPAEVFPIAVDDNKVKDLVVVDDVTVSQQEKEKNVEAKDDCPV
Cluster Ⅱ	10b_M_82	MGSHNALAATFGILGNIISVMVYLAPVPTFYRIYKKKCTDGFHSLPYLLSLMSSMLWLYYAFLKIHDGVVPLITINSIGCVIELIYILTYIKYAHKDARNLTYTLFAAMNIGFLALVLSSRFALNGSHRVKVIGWICDAVSLSVFASPLSIMAKVIRTKSVQFMPFYLSFFLTLNAITWFVYGLSMQDKCIYIPNVGGFALGLVQMVLYGIYRKGSESEKEQGLGEGVINIVVVNPLGPAEVFQIAVDDNKVKDLVVVDDVTVSQQEKEKNVEAKDDCPV
Cluster Ⅱ	10b_M_83	MGSHNALAATFGILGNIISVMVYLAPVPTFYRIYKKKCTDGFHSLPYLLSLMSSMLWLYYAFLKIHDGVVPLITINSIGCVIELIYILTYIKYAHKDARNLTYTLFAAMNIGFLALVLSSRFALNGSHRVKVIGWICDAVSLSVFASPLSIMAKVIRTKSVQFMPFYLSFFLTLNAITWFVYGLSMQDKCIYIPNVGGFALGLVQMVLYGIYRKGSESEKEQGLGEGVINIVVVNPLGPAEVFLIAVDDNKVKDLVVVDDVTVSQQEKEKNVEAKDDCPV
Cluster Ⅱ	10b_M_84	MGSHNALAATFGILGNIISVMVYLAPVPTFYRIYKKKCTDGFHSLPYLLSLMSSMLWLYYAFLKIHDGVVPLITINSIGCVIELIYILTYIKYAHKDARNLTYTLFAAMNIGFLALVLSSRFALNGSHRVKVIGWICDAVSLSVFASPLSIMAKVIRTKSVQFMPFYLSFFLTLNAITWFVYGLSMQDKCIYIPNVGGFALGLVQMVLYGIYRKGSESEKEQGLGEGVINIVVVNPLGPAEVFRIAVDDNKVKDLVVVDDVTVSQQEKEKNVEAKDDCPV
Cluster Ⅱ	10b_M_85	MGSHNALAATFGILGNIISVMVYLAPVPTFYRIYKKKCTDGFHSLPYLLSLMSSMLWLYYAFLKIHDGVVPLITINSIGCVIELIYILTYIKYAHKDARNLTYTLFAAMNIGFLALVLSSRFALNGSHRVKVIGWICDAVSLSVFASPLSIMAKVIRTKSVQFMPFYLSFFLTLNAITWFVYGLSMQDKCIYIPNVGGFALGLVQMVLYGIYRKGSESEKEQGLGEGVINIVVVNPLGPAEVFHIAVDDNKVKDLVVVDDVTVSQQEKEKNVEAKDDCPV
Cluster Ⅱ	10b_M_86	MGSHNALAATFGILGNIISVMVYLAPVPTFYRIYKKKCTDGFHSLPYLLSLMSSMLWLYYAFLKIHDGVVPLITINSIGCVIELIYILTYIKYAHKDARNLTYTLFAAMNIGFLALVLSSRFALNGSHRVKVIGWICDAVSLSVFASPLSIMAKVIRTKSVQFMPFYLSFFLTLNAITWFVYGLSMQDKCIYIPNVGGFALGLVQMVLYGIYRKGSESEKEQGLGEGVINIVVVNPLGPAEVFNIAVDDNKVKDLVVVDDVTVSQQEKEKNVEAKDDCPV
Cluster Ⅱ	10b_M_87	MGSHNALAATFGILGNIISVMVYLAPVPTFYRIYKKKCTDGFHSLPYLLSLMSSMLWLYYAFLKIHDGVVPLITINSIGCVIELIYILTYIKYAHKDARNLTYTLFAAMNIGFLALVLSSRFALNGSHRVKVIGWICDAVSLSVFASPLSIMAKVIRTKSVQFMPFYLSFFLTLNAITWFVYGLSMQDKCIYIPNVGGFALGLVQMVLYGIYRKGSESEKEQGLGEGVINIVVVNPLGPAEVFNFAVDDNKVKDLVVVDDVTVSQQEKEKNVEAKDDCPV
Cluster Ⅱ	10b_M_88	MGSHNALAATFGILGNIISVMVYLAPVPTFYRIYKKKCTDGFHSLPYLLSLMSSMLWLYYAFLKIHDGVVPLITINSIGCVIELIYILTYIKYAHKDARNLTYTLFAAMNIGFLALVLSSRFALNGSHRVKVIGWICDAVSLSVFASPLSIMAKVIRTKSVQFMPFYLSFFLTLNAITWFVYGLSMQDKCIYIPNVGGFALGLVQMVLYGIYRKGSESEKEQGLGEGVINIVVVNPLGPAEVFNVAVDDNKVKDLVVVDDVTVSQQEKEKNVEAKDDCPV
Cluster Ⅱ	10b_M_89	MGSHNALAATFGILGNIISVMVYLAPVPTFYRIYKKKCTDGFHSLPYLLSLMSSMLWLYYAFLKIHDGVVPLITINSIGCVIELIYILTYIKYAHKDARNLTYTLFAAMNIGFLALVLSSRFALNGSHRVKVIGWICDAVSLSVFASPLSIMAKVIRTKSVQFMPFYLSFFLTLNAITWFVYGLSMQDKCIYIPNVGGFALGLVQMVLYGIYRKGSESEKEQGLGEGVINIVVVNPLGPAEVFNLAVDDNKVKDLVVVDDVTVSQQEKEKNVEAKDDCPV
Cluster Ⅱ	10b_M_90	MGSHNALAATFGILGNIISVMVYLAPVPTFYRIYKKKCTDGFHSLPYLLSLMSSMLWLYYAFLKIHDGVVPLITINSIGCVIELIYILTYIKYAHKDARNLTYTLFAAMNIGFLALVLSSRFALNGSHRVKVIGWICDAVSLSVFASPLSIMAKVIRTKSVQFMPFYLSFFLTLNAITWFVYGLSMQDKCIYIPNVGGFALGLVQMVLYGIYRKGSESEKEQGLGEGVINIVVVNPLGPAEVFIDAVDDNKVKDLVVVDDVTVSQQEKEKNVEAKDDCPV
Cluster Ⅱ	10b_M_91	MGSHNALAATFGILGNIISVMVYLAPVPTFYRIYKKKCTDGFHSLPYLLSLMSSMLWLYYAFLKIHDGVVPLITINSIGCVIELIYILTYIKYAHKDARNLTYTLFAAMNIGFLALVLSSRFALNGSHRVKVIGWICDAVSLSVFASPLSIMAKVIRTKSVQFMPFYLSFFLTLNAITWFVYGLSMQDKCIYIPNVGGFALGLVQMVLYGIYRKGSESEKEQGLGEGVINIVVVNPLGPAEVFIVAVDDNKVKDLVVVDDVTVSQQEKEKNVEAKDDCPV
Cluster Ⅱ	10b_M_92	MGSHNALAATFGILGNIISVMVYLAPVPTFYRIYKKKCTDGFHSLPYLLSLMSSMLWLYYAFLKIHDGVVPLITINSIGCVIELIYILTYIKYAHKDARNLTYTLFAAMNIGFLALVLSSRFALNGSHRVKVIGWICDAVSLSVFASPLSIMAKVIRTKSVQFMPFYLSFFLTLNAITWFVYGLSMQDKCIYIPNVGGFALGLVQMVLYGIYRKGSESEKEQGLGEGVINIVVVNPLGPAEVFIGAVDDNKVKDLVVVDDVTVSQQEKEKNVEAKDDCPV
Cluster Ⅱ	10b_M_93	MGSHNALAATFGILGNIISVMVYLAPVPTFYRIYKKKCTDGFHSLPYLLSLMSSMLWLYYAFLKIHDGVVPLITINSIGCVIELIYILTYIKYAHKDARNLTYTLFAAMNIGFLALVLSSRFALNGSHRVKVIGWICDAVSLSVFASPLSIMAKVIRTKSVQFMPFYLSFFLTLNAITWFVYGLSMQDKCIYIPNVGGFALGLVQMVLYGIYRKGSESEKEQGLGEGVINIVVVNPLGPAEVFIAAVDDNKVKDLVVVDDVTVSQQEKEKNVEAKDDCPV
Cluster Ⅱ	10b_M_94	MGSHNALAATFGILGNIISVMVYLAPVPTFYRIYKKKCTDGFHSLPYLLSLMSSMLWLYYAFLKIHDGVVPLITINSIGCVIELIYILTYIKYAHKDARNLTYTLFAAMNIGFLALVLSSRFALNGSHRVKVIGWICDAVSLSVFASPLSIMAKVIRTKSVQFMPFYLSFFLTLNAITWFVYGLSMQDKCIYIPNVGGFALGLVQMVLYGIYRKGSESEKEQGLGEGVINIVVVNPLGPAEVFLQAVDDNKVKDLVVVDDVTVSQQEKEKNVEAKDDCPV
Cluster Ⅱ	10b_M_95	MGSHNALAATFGILGNIISVMVYLAPVPTFYRIYKKKCTDGFHSLPYLLSLMSSMLWLYYAFLKIHDGVVPLITINSIGCVIELIYILTYIKYAHKDARNLTYTLFAAMNIGFLALVLSSRFALNGSHRVKVIGWICDAVSLSVFASPLSIMAKVIRTKSVQFMPFYLSFFLTLNAITWFVYGLSMQDKCIYIPNVGGFALGLVQMVLYGIYRKGSESEKEQGLGEGVINIVVVNPLGPAEVFLHAVDDNKVKDLVVVDDVTVSQQEKEKNVEAKDDCPV
Cluster Ⅲ	10b_M_77	MGSHNALAATFGILGNIISVMVYLAPVPTFYRIYKKKCTDGFHSLPYLLSLMSSMLWLYYAFLKIHDGVVPLITINSIGCVIELIYILTYIKYAHKDARNLTYTLFAAMNIGFLALVLSSRFALNGSHRVKVIGWICDAVSLSVFASPLSIMAKVIRTKSVQFMPFYLSFFLTLNAITWFVYGLSMQDKCIYIPNVGGFALGLVQMVLYGIYRKGSESEKEQGLGEGVINIVVVNPLGPAEVFPIAAG
Cluster Ⅲ	sw10a-ho-1	MPTHHASAAIFGIIGNMISVMVYLAPVPTFYQIYKKKCTDGFHSLPYLLSLMSSMLWLYYAFLKIHDGVVPLITINSIGCVIELIYILTYIKYAHKDARNLTYTLFAAMNIAFLTLVLSSHFALHGSHRVKVIGWICDAVSLSVFASPLSIMAKVIRTKSVQFMPFYLSFFLTLNAITWFVYGLSIQDKCIYVPNVGGFGLGLVQMVLYGIYRNGGESEKEQALAEGVINIVVVNPLGPAESGSG
Cluster Ⅲ	10b_M_72	MGSHNALAATFGILGNIISVMVYLAPVPTFYRIYKKKCTDGFHSLPYLLSLMSSMLWLYYAFLKIHDGVVPLITINSIGCVIELIYILTYIKYAHKDARNLTYTLFAAMNIGFLALVLSSRFALNGSHRVKVIGWICDAVSLSVFASPLSIMAKVIRTKSVQFMPFYLSFFLTLNAITWFVYGLSMQDKCIYIPNVGGFALGLVQMVLYGIYRKGSESEKEQGLGEGVINIVVVNPLGPAEVFPIACG
Cluster Ⅲ	10a_M_5	MPTHHASAAIFGIIGNMISVMVYLAPVPTFYQIYKKKCTDGFHSLPYLLSLMSSMLWLYYAFLKIHDGVVPLITINSIGCVIELIYILTYIKYAHKDARNLTYTLFAAMNIAFLTLVLSSHFALHGSHRVKVIGWICDAVSLSVFASPLSIMAKVIRTKSVQFMPFYLSFFLTLNAITWFVYGLSIQDKCIYVPNVGGFGLGLVQMVLYGIYRNGGESEKEQALAEGVINIVVVNPLGPAEVFPIGSGSG
Cluster Ⅲ	HO-type	MPTHHASAAIFGIIGNMISVMVYLAPVPTFYQIYKKKCTDGFHSLPYLLSLMSSMLWLYYAFLKIHDGVVPLITINSIGCVIELIYILTYIKYAHKDARNLTYTLFAAMNIAFLTLVLSSHFALHGSHRVKVIGWICDAVSLSVFASPLSIMAKVIRTKSVQFMPFYLSFFLTLNAITWFVYGLSIQDKCIYVPNVGGFGLGLVQMVLYGIYRNGGESEKEQALAEGAINIVVVNPLGPAEVFNRRGSG
Cluster Ⅲ	10b_M_103	MGSHNALAATFGILGNIISVMVYLAPVPTFYRIYKKKCTDGFHSLPYLLSLMSSMLWLYYAFLKIHDGVVPLITINSIGCVIELIYILTYIKYAHKDARNLTYTLFAAMNIGFLALVLSSRFALNGSHRVKVIGWICDAVSLSVFASPLSIMAKVIRTKSVQFMPFYLSFFLTLNAITWFVYGLSMQDKCIYIPNVGGFALGLVQMVLYGIYRKGSESEKEQGLGEGVINIVVVNPLGPAEVFPIASG
Cluster Ⅲ	10b_M_104	MGSHNALAATFGILGNIISVMVYLAPVPTFYRIYKKKCTDGFHSLPYLLSLMSSMLWLYYAFLKIHDGVVPLITINSIGCVIELIYILTYIKYAHKDARNLTYTLFAAMNIGFLALVLSSRFALNGSHRVKVIGWICDAVSLSVFASPLSIMAKVIRTKSVQFMPFYLSFFLTLNAITWFVYGLSMQDKCIYIPNVGGFALGLVQMVLYGIYRKGSESEKEQGLGEGVINIVVVNPLGPAEVFPIGSG
Cluster Ⅲ	10b_M_105	MGSHNALAATFGILGNIISVMVYLAPVPTFYRIYKKKCTDGFHSLPYLLSLMSSMLWLYYAFLKIHDGVVPLITINSIGCVIELIYILTYIKYAHKDARNLTYTLFAAMNIGFLALVLSSRFALNGSHRVKVIGWICDAVSLSVFASPLSIMAKVIRTKSVQFMPFYLSFFLTLNAITWFVYGLSMQDKCIYIPNVGGFALGLVQMVLYGIYRKGSESEKEQGLGEGVINIVVVNPLGPAEVFPISG
Cluster Ⅲ	10b_M_18	MGSHNALAATFGILGNIISVMVYLAPVPTFYRIYKKKCTDGFHSLPYLLSLMSSMLWLYYAFLKIHDGVVPLITINSIGCVIELIYILTYIKYAHKDARNLTYTLFAAMNIGFLALVLSSRFALNGSHRVKVIGWICDAVSLSVFASPLSIMAKVIRTKSVQFMPFYLSFFLTLNAITWFVYGLSMQDKCIYIPNVGGFALGLVQMVLYGIYRKGSESEKEQGLGEGVINIVVVNPLGPAEVFPSSG
Cluster Ⅲ	10b_M_20	MGSHNALAATFGILGNIISVMVYLAPVPTFYRIYKKKCTDGFHSLPYLLSLMSSMLWLYYAFLKIHDGVVPLITINSIGCVIELIYILTYIKYAHKDARNLTYTLFAAMNIGFLALVLSSRFALNGSHRVKVIGWICDAVSLSVFASPLSIMAKVIRTKSVQFMPFYLSFFLTLNAITWFVYGLSMQDKCIYIPNVGGFALGLVQMVLYGIYRKGSESEKEQGLGEGVINIVVVNPLGPAEVFPIAG
Cluster Ⅲ	10b_M_39	MGSHNALAATFGILGNIISVMVYLAPVPTFYRIYKKKCTDGFHSLPYLLSLMSSMLWLYYAFLKIHDGVVPLITINSIGCVIELIYILTYIKYAHKDARNLTYTLFAAMNIGFLALVLSSRFALNGSHRVKVIGWICDAVSLSVFASPLSIMAKVIRTKSVQFMPFYLSFFLTLNAITWFVYGLSMQDKCIYIPNVGGFALGLVQMVLYGIYRKGSESEKEQGLGEGVINIVVVNPLGPAEVFPIG
Cluster Ⅲ	10b_M_41	MGSHNALAATFGILGNIISVMVYLAPVPTFYRIYKKKCTDGFHSLPYLLSLMSSMLWLYYAFLKIHDGVVPLITINSIGCVIELIYILTYIKYAHKDARNLTYTLFAAMNIGFLALVLSSRFALNGSHRVKVIGWICDAVSLSVFASPLSIMAKVIRTKSVQFMPFYLSFFLTLNAITWFVYGLSMQDKCIYIPNVGGFALGLVQMVLYGIYRKGSESEKEQGLGEGVINIVVVNPLGPAEVFPIAVDDNQRSCCC
Cluster Ⅲ	10b_M_50	MGSHNALAATFGILGNIISVMVYLAPVPTFYRIYKKKCTDGFHSLPYLLSLMSSMLWLYYAFLKIHDGVVPLITINSIGCVIELIYILTYIKYAHKDARNLTYTLFAAMNIGFLALVLSSRFALNGSHRVKVIGWICDAVSLSVFASPLSIMAKVIRTKSVQFMPFYLSFFLTLNAITWFVYGLSMQDKCIYIPNVGGFALGLVQMVLYGIYRKGSESEKEQGLGEGVINIVVVNPLGPAEVFPIA
Cluster Ⅲ	10b_M_68	MGSHNALAATFGILGNIISVMVYLAPVPTFYRIYKKKCTDGFHSLPYLLSLMSSMLWLYYAFLKIHDGVVPLITINSIGCVIELIYILTYIKYAHKDARNLTYTLFAAMNIGFLALVLSSRFALNGSHRVKVIGWICDAVSLSVFASPLSIMAKVIRTKSVQFMPFYLSFFLTLNAITWFVYGLSMQDKCIYIPNVGGFALGLVQMVLYGIYRKGSESEKEQGLGEGVINIVVVNPLGPAEVFPIRSG
Cluster Ⅲ	10b_M_106	MGSHNALAATFGILGNIISVMVYLAPVPTFYRIYKKKCTDGFHSLPYLLSLMSSMLWLYYAFLKIHDGVVPLITINSIGCVIELIYILTYIKYAHKDARNLTYTLFAAMNIGFLALVLSSRFALNGSHRVKVIGWICDAVSLSVFASPLSIMAKVIRTKSVQFMPFYLSFFLTLNAITWFVYGLSMQDKCIYIPNVGGFALGLVQMVLYGIYRKGSESEKEQGLGEGVINIVVVNPLGPAEVFPIVSG
Cluster Ⅲ	10b_M_57	MGSHNALAATFGILGNIISVMVYLAPVPTFYRIYKKKCTDGFHSLPYLLSLMSSMLWLYYAFLKIHDGVVPLITINSIGCVIELIYILTYIKYAHKDARNLTYTLFAAMNIGFLALVLSSRFALNGSHRVKVIGWICDAVSLSVFASPLSIMAKVIRTKSVQFMPFYLSFFLTLNAITWFVYGLSMQDKCIYIPNVGGFALGLVQMVLYGIYRKGSESEKEQGLGEGVINIVVVNPLGPAEVFRNCSG
Cluster Ⅲ	10b_M_107	MGSHNALAATFGILGNIISVMVYLAPVPTFYRIYKKKCTDGFHSLPYLLSLMSSMLWLYYAFLKIHDGVVPLITINSIGCVIELIYILTYIKYAHKDARNLTYTLFAAMNIGFLALVLSSRFALNGSHRVKVIGWICDAVSLSVFASPLSIMAKVIRTKSVQFMPFYLSFFLTLNAITWFVYGLSMQDKCIYIPNVGGFALGLVQMVLYGIYRKGSESEKEQGLGEGVINIVVVNPLGPAEVFPSG
Cluster Ⅲ	sw10b-ho-2	MGSHNALAATFGILGNIISVMVYLAPVPTFYRIYKKKCTDGFHSLPYLLSLMSSMLWLYYAFLKIHDGVVPLITINSIGCVIELIYILTYIKYAHKDARNLTYTLFAAMNIGFLALVLSSRFALNGSHRVKVIGWICDAVSLSVFASPLSIMAKVIRTKSVQFMPFYLSFFLTLNAITWFVYGLSMQDKCIYIPNVGGFALGLVQMVLYGIYRKGSESEKEQGLGEGVINIVVVNPLGPAEVFSG
Cluster Ⅲ	10b_M_22	MGSHNALAATFGILGNIISVMVYLAPVPTFYRIYKKKCTDGFHSLPYLLSLMSSMLWLYYAFLKIHDGVVPLITINSIGCVIELIYILTYIKYAHKDARNLTYTLFAAMNIGFLALVLSSRFALNGSHRVKVIGWICDAVSLSVFASPLSIMAKVIRTKSVQFMPFYLSFFLTLNAITWFVYGLSMQDKCIYIPNVGGFALGLVQMVLYGIYRKGSESEKEQGLGEGVINIVVVNPLGPAEVFPIAVE
Cluster Ⅲ	10b_M_21	MGSHNALAATFGILGNIISVMVYLAPVPTFYRIYKKKCTDGFHSLPYLLSLMSSMLWLYYAFLKIHDGVVPLITINSIGCVIELIYILTYIKYAHKDARNLTYTLFAAMNIGFLALVLSSRFALNGSHRVKVIGWICDAVSLSVFASPLSIMAKVIRTKSVQFMPFYLSFFLTLNAITWFVYGLSMQDKCIYIPNVGGFALGLVQMVLYGIYRKGSESEKEQGLGEGVINIVVVNPLGPAEVFPIAV
Cluster Ⅲ	10b_M_76	MGSHNALAATFGILGNIISVMVYLAPVPTFYRIYKKKCTDGFHSLPYLLSLMSSMLWLYYAFLKIHDGVVPLITINSIGCVIELIYILTYIKYAHKDARNLTYTLFAAMNIGFLALVLSSRFALNGSHRVKVIGWICDAVSLSVFASPLSIMAKVIRTKSVQFMPFYLSFFLTLNAITWFVYGLSMQDKCIYIPNVGGFALGLVQMVLYGIYRKGSESEKEQGLGEGVINIVVVNPLGPAEVFPIAVG
Cluster Ⅲ	10b_M_23	MGSHNALAATFGILGNIISVMVYLAPVPTFYRIYKKKCTDGFHSLPYLLSLMSSMLWLYYAFLKIHDGVVPLITINSIGCVIELIYILTYIKYAHKDARNLTYTLFAAMNIGFLALVLSSRFALNGSHRVKVIGWICDAVSLSVFASPLSIMAKVIRTKSVQFMPFYLSFFLTLNAITWFVYGLSMQDKCIYIPNVGGFALGLVQMVLYGIYRKGSESEKEQGLGEGVINIVVVNPLGPAEVFPIAVDEQSQRSCCC
Cluster Ⅲ	10b_M_24	MGSHNALAATFGILGNIISVMVYLAPVPTFYRIYKKKCTDGFHSLPYLLSLMSSMLWLYYAFLKIHDGVVPLITINSIGCVIELIYILTYIKYAHKDARNLTYTLFAAMNIGFLALVLSSRFALNGSHRVKVIGWICDAVSLSVFASPLSIMAKVIRTKSVQFMPFYLSFFLTLNAITWFVYGLSMQDKCIYIPNVGGFALGLVQMVLYGIYRKGSESEKEQGLGEGVINIVVVNPLGPAEVFPIAVDDQSQRSCCC
Cluster Ⅲ	10b_M_25	MGSHNALAATFGILGNIISVMVYLAPVPTFYRIYKKKCTDGFHSLPYLLSLMSSMLWLYYAFLKIHDGVVPLITINSIGCVIELIYILTYIKYAHKDARNLTYTLFAAMNIGFLALVLSSRFALNGSHRVKVIGWICDAVSLSVFASPLSIMAKVIRTKSVQFMPFYLSFFLTLNAITWFVYGLSMQDKCIYIPNVGGFALGLVQMVLYGIYRKGSESEKEQGLGEGVINIVVVNPLGPAEVFPIAVDDKSQRSCCC
Cluster Ⅲ	10b_M_51	MGSHNALAATFGILGNIISVMVYLAPVPTFYRIYKKKCTDGFHSLPYLLSLMSSMLWLYYAFLKIHDGVVPLITINSIGCVIELIYILTYIKYAHKDARNLTYTLFAAMNIGFLALVLSSRFALNGSHRVKVIGWICDAVSLSVFASPLSIMAKVIRTKSVQFMPFYLSFFLTLNAITWFVYGLSMQDKCIYIPNVGGFALGLVQMVLYGIYRKGSESEKEQGLGEGVINIVVVNPLGPAEVFPIAVDGQRSCCC
Cluster Ⅲ	10b_M_40	MGSHNALAATFGILGNIISVMVYLAPVPTFYRIYKKKCTDGFHSLPYLLSLMSSMLWLYYAFLKIHDGVVPLITINSIGCVIELIYILTYIKYAHKDARNLTYTLFAAMNIGFLALVLSSRFALNGSHRVKVIGWICDAVSLSVFASPLSIMAKVIRTKSVQFMPFYLSFFLTLNAITWFVYGLSMQDKCIYIPNVGGFALGLVQMVLYGIYRKGSESEKEQGLGEGVINIVVVNPLGPAEVFPIAVDQSQRSCCC
Cluster Ⅲ	10b_M_55	MGSHNALAATFGILGNIISVMVYLAPVPTFYRIYKKKCTDGFHSLPYLLSLMSSMLWLYYAFLKIHDGVVPLITINSIGCVIELIYILTYIKYAHKDARNLTYTLFAAMNIGFLALVLSSRFALNGSHRVKVIGWICDAVSLSVFASPLSIMAKVIRTKSVQFMPFYLSFFLTLNAITWFVYGLSMQDKCIYIPNVGGFALGLVQMVLYGIYRKGSESEKEQGLGEGVINIVVVNPLGPAEVFHNCSG
Cluster Ⅲ	10b_M_108	MGSHNALAATFGILGNIISVMVYLAPVPTFYRIYKKKCTDGFHSLPYLLSLMSSMLWLYYAFLKIHDGVVPLITINSIGCVIELIYILTYIKYAHKDARNLTYTLFAAMNIGFLALVLSSRFALNGSHRVKVIGWICDAVSLSVFASPLSIMAKVIRTKSVQFMPFYLSFFLTLNAITWFVYGLSMQDKCIYIPNVGGFALGLVQMVLYGIYRKGSESEKEQGLGEGVINIVVVNPLGPAEVFPIDSG
Cluster Ⅲ	sw10b-ho-1	MGSHNALAATFGILGNIISVMVYLAPVPTFYRIYKKKCTDGFHSLPYLLSLMSSMLWLYYAFLKIHDGVVPLITINSIGCVIELIYILTYIKYAHKDARNLTYTLFAAMNIGFLALVLSSRFALNGSHRVKVIGWICDAVSLSVFASPLSIMAKVIRTKSVQFMPFYLSFFLTLNAITWFVYGLSMQDKCIYIPNVGGFALGLVQMVLYGIYRKGSESEKEQGLGEGVINIVVVNPLGPAEVFPNSG
Cluster Ⅲ	10b_M_109	MGSHNALAATFGILGNIISVMVYLAPVPTFYRIYKKKCTDGFHSLPYLLSLMSSMLWLYYAFLKIHDGVVPLITINSIGCVIELIYILTYIKYAHKDARNLTYTLFAAMNIGFLALVLSSRFALNGSHRVKVIGWICDAVSLSVFASPLSIMAKVIRTKSVQFMPFYLSFFLTLNAITWFVYGLSMQDKCIYIPNVGGFALGLVQMVLYGIYRKGSESEKEQGLGEGVINIVVVNPLGQRSCCC
Cluster Ⅲ	10b_M_17	MGSHNALAATFGILGNIISVMVYLAPVPTFYRIYKKKCTDGFHSLPYLLSLMSSMLWLYYAFLKIHDGVVPLITINSIGCVIELIYILTYIKYAHKDARNLTYTLFAAMNIGFLALVLSSRFALNGSHRVKVIGWICDAVSLSVFASPLSIMAKVIRTKSVQFMPFYLSFFLTLNAITWFVYGLSMQDKCIYIPNVGGFALGLVQMVLYGIYRKGSESEKEQGLGEGVINIVVVNPLGPAEVFPCSG
Cluster Ⅲ	10b_M_38	MGSHNALAATFGILGNIISVMVYLAPVPTFYRIYKKKCTDGFHSLPYLLSLMSSMLWLYYAFLKIHDGVVPLITINSIGCVIELIYILTYIKYAHKDARNLTYTLFAAMNIGFLALVLSSRFALNGSHRVKVIGWICDAVSLSVFASPLSIMAKVIRTKSVQFMPFYLSFFLTLNAITWFVYGLSMQDKCIYIPNVGGFALGLVQMVLYGIYRKGSESEKEQGLGEGVINIVVVNPLGPAEVFCSG
Cluster Ⅲ	10b_M_56	MGSHNALAATFGILGNIISVMVYLAPVPTFYRIYKKKCTDGFHSLPYLLSLMSSMLWLYYAFLKIHDGVVPLITINSIGCVIELIYILTYIKYAHKDARNLTYTLFAAMNIGFLALVLSSRFALNGSHRVKVIGWICDAVSLSVFASPLSIMAKVIRTKSVQFMPFYLSFFLTLNAITWFVYGLSMQDKCIYIPNVGGFALGLVQMVLYGIYRKGSESEKEQGLGEGVINIVVVNPLGPAEVFLNCSG
Cluster Ⅲ	10b_M_58	MGSHNALAATFGILGNIISVMVYLAPVPTFYRIYKKKCTDGFHSLPYLLSLMSSMLWLYYAFLKIHDGVVPLITINSIGCVIELIYILTYIKYAHKDARNLTYTLFAAMNIGFLALVLSSRFALNGSHRVKVIGWICDAVSLSVFASPLSIMAKVIRTKSVQFMPFYLSFFLTLNAITWFVYGLSMQDKCIYIPNVGGFALGLVQMVLYGIYRKGSESEKEQGLGEGVINIVVVNPLGPAEVFPNCSG
Cluster Ⅲ	10b_M_59	MGSHNALAATFGILGNIISVMVYLAPVPTFYRIYKKKCTDGFHSLPYLLSLMSSMLWLYYAFLKIHDGVVPLITINSIGCVIELIYILTYIKYAHKDARNLTYTLFAAMNIGFLALVLSSRFALNGSHRVKVIGWICDAVSLSVFASPLSIMAKVIRTKSVQFMPFYLSFFLTLNAITWFVYGLSMQDKCIYIPNVGGFALGLVQMVLYGIYRKGSESEKEQGLGEGVINIVVVNPLGPAEVFPYCSG
Cluster Ⅲ	10b_M_60	MGSHNALAATFGILGNIISVMVYLAPVPTFYRIYKKKCTDGFHSLPYLLSLMSSMLWLYYAFLKIHDGVVPLITINSIGCVIELIYILTYIKYAHKDARNLTYTLFAAMNIGFLALVLSSRFALNGSHRVKVIGWICDAVSLSVFASPLSIMAKVIRTKSVQFMPFYLSFFLTLNAITWFVYGLSMQDKCIYIPNVGGFALGLVQMVLYGIYRKGSESEKEQGLGEGVINIVVVNPLGPAEVFPDCSG
Cluster Ⅲ	10b_M_61	MGSHNALAATFGILGNIISVMVYLAPVPTFYRIYKKKCTDGFHSLPYLLSLMSSMLWLYYAFLKIHDGVVPLITINSIGCVIELIYILTYIKYAHKDARNLTYTLFAAMNIGFLALVLSSRFALNGSHRVKVIGWICDAVSLSVFASPLSIMAKVIRTKSVQFMPFYLSFFLTLNAITWFVYGLSMQDKCIYIPNVGGFALGLVQMVLYGIYRKGSESEKEQGLGEGVINIVVVNPLGPAEVFPHCSG
Cluster Ⅲ	10b_M_62	MGSHNALAATFGILGNIISVMVYLAPVPTFYRIYKKKCTDGFHSLPYLLSLMSSMLWLYYAFLKIHDGVVPLITINSIGCVIELIYILTYIKYAHKDARNLTYTLFAAMNIGFLALVLSSRFALNGSHRVKVIGWICDAVSLSVFASPLSIMAKVIRTKSVQFMPFYLSFFLTLNAITWFVYGLSMQDKCIYIPNVGGFALGLVQMVLYGIYRKGSESEKEQGLGEGVINIVVVNPLGPAEVFPICSG
Cluster Ⅲ	10b_M_63	MGSHNALAATFGILGNIISVMVYLAPVPTFYRIYKKKCTDGFHSLPYLLSLMSSMLWLYYAFLKIHDGVVPLITINSIGCVIELIYILTYIKYAHKDARNLTYTLFAAMNIGFLALVLSSRFALNGSHRVKVIGWICDAVSLSVFASPLSIMAKVIRTKSVQFMPFYLSFFLTLNAITWFVYGLSMQDKCIYIPNVGGFALGLVQMVLYGIYRKGSESEKEQGLGEGVINIVVVNPLGPAEVFPSCSG
Cluster Ⅲ	10b_M_64	MGSHNALAATFGILGNIISVMVYLAPVPTFYRIYKKKCTDGFHSLPYLLSLMSSMLWLYYAFLKIHDGVVPLITINSIGCVIELIYILTYIKYAHKDARNLTYTLFAAMNIGFLALVLSSRFALNGSHRVKVIGWICDAVSLSVFASPLSIMAKVIRTKSVQFMPFYLSFFLTLNAITWFVYGLSMQDKCIYIPNVGGFALGLVQMVLYGIYRKGSESEKEQGLGEGVINIVVVNPLGPAEVFPTCSG
Cluster Ⅲ	10b_M_65	MGSHNALAATFGILGNIISVMVYLAPVPTFYRIYKKKCTDGFHSLPYLLSLMSSMLWLYYAFLKIHDGVVPLITINSIGCVIELIYILTYIKYAHKDARNLTYTLFAAMNIGFLALVLSSRFALNGSHRVKVIGWICDAVSLSVFASPLSIMAKVIRTKSVQFMPFYLSFFLTLNAITWFVYGLSMQDKCIYIPNVGGFALGLVQMVLYGIYRKGSESEKEQGLGEGVINIVVVNPLGPAEVFPMCSG
Cluster Ⅲ	10b_M_66	MGSHNALAATFGILGNIISVMVYLAPVPTFYRIYKKKCTDGFHSLPYLLSLMSSMLWLYYAFLKIHDGVVPLITINSIGCVIELIYILTYIKYAHKDARNLTYTLFAAMNIGFLALVLSSRFALNGSHRVKVIGWICDAVSLSVFASPLSIMAKVIRTKSVQFMPFYLSFFLTLNAITWFVYGLSMQDKCIYIPNVGGFALGLVQMVLYGIYRKGSESEKEQGLGEGVINIVVVNPLGPAEVFPISSG
Cluster Ⅲ	10b_M_73	MGSHNALAATFGILGNIISVMVYLAPVPTFYRIYKKKCTDGFHSLPYLLSLMSSMLWLYYAFLKIHDGVVPLITINSIGCVIELIYILTYIKYAHKDARNLTYTLFAAMNIGFLALVLSSRFALNGSHRVKVIGWICDAVSLSVFASPLSIMAKVIRTKSVQFMPFYLSFFLTLNAITWFVYGLSMQDKCIYIPNVGGFALGLVQMVLYGIYRKGSESEKEQGLGEGVINIVVVNPLGPAEVFPIAGG
Cluster Ⅲ	10b_M_74	MGSHNALAATFGILGNIISVMVYLAPVPTFYRIYKKKCTDGFHSLPYLLSLMSSMLWLYYAFLKIHDGVVPLITINSIGCVIELIYILTYIKYAHKDARNLTYTLFAAMNIGFLALVLSSRFALNGSHRVKVIGWICDAVSLSVFASPLSIMAKVIRTKSVQFMPFYLSFFLTLNAITWFVYGLSMQDKCIYIPNVGGFALGLVQMVLYGIYRKGSESEKEQGLGEGVINIVVVNPLGPAEVFPIARG
Cluster Ⅲ	10b_M_75	MGSHNALAATFGILGNIISVMVYLAPVPTFYRIYKKKCTDGFHSLPYLLSLMSSMLWLYYAFLKIHDGVVPLITINSIGCVIELIYILTYIKYAHKDARNLTYTLFAAMNIGFLALVLSSRFALNGSHRVKVIGWICDAVSLSVFASPLSIMAKVIRTKSVQFMPFYLSFFLTLNAITWFVYGLSMQDKCIYIPNVGGFALGLVQMVLYGIYRKGSESEKEQGLGEGVINIVVVNPLGPAEVFPIADG
a: “HO-type” indicates HO-type GmSWEET10a; “LO-type” indicates LO-type GmSWEET10a; “M” indicates mutant; “10a” indicates GmSWEET10a; “10b” indicates GmSWEET10b.
