# Supplementary material for: AlphaFold‐Guided Bespoke Gene Editing Enhances Field‐Grown Soybean Oil Contents
Source: Adv Sci (Weinh). 2025 May 14;12(23):2500290. doi: 10.1002/advs.202500290 (PMC12199397; doi:10.1002/advs.202500290)
Supplement: Supplementary file 3 — Supplemental Table 2 [file ADVS-12-2500290-s001.xlsx]

## Sheet: Table S2
Table S2: List of the significantly altered metabolites between sw10b-ho-2 and sw10b-lo-2 (P < 0.05, t-test).
m/z Value	Presumed Metabolite Name	Formula	Embryo							Seed coat
			HC6	sw10b-ho-2			sw10b-lo-2			HC6	sw10b-ho-2			sw10b-lo-2
			mean ± SD	mean ± SD	Significantly increased or decreased,cmpared with HC6	P value (t-test)	mean ± SD	Significantly increased or decreased,cmpared with HC6	P value (t-test)	mean ± SD	mean ± SD	Significantly increased or decreased,cmpared with HC6	P value (t-test)	mean ± SD	Significantly increased or decreased,cmpared with HC6	P value (t-test)
131.039	Acetolactate	C5H8O4	81.53 ± 12.19	134.9 ± 12.36	+	1.12545e-06	64.71 ± 14.03	-	0.0311984	35.25 ± 4.31	25.47 ± 6.72	-	0.0059238	28.09 ± 6.06	-	0.0232187
145.055	Adipic acid	C6H10O4	167.26 ± 24.87	222.27 ± 25.24	+	0.00106584	115.64 ± 18.95	-	0.000642703	186.52 ± 28.56	134.14 ± 20.75	-	0.00152419	160.91 ± 21.1		0.0770952
145.055	Adipic acid	C6H10O4	13.02 ± 1.67	28.21 ± 2.98	+	1.1889e-08	5.19 ± 2.67	-	1.21356e-05	14.23 ± 3.06	14.2 ± 3.04		0.984963	9.26 ± 0.95	-	0.00105406
146.045	Glutamic acid	C5H9NO4	85.28 ± 19.74	214.98 ± 25.54	+	4.35972e-08	52.15 ± 14.71	-	0.00313912	17.16 ± 3.49	25.48 ± 8.15	+	0.026386	18.96 ± 5.68		0.486775
165.034	Arabinonic acid	C5H10O6	17.56 ± 3.09	27.45 ± 2.57	+	1.37365e-05	11.18 ± 2.54	-	0.000852008	38.44 ± 5.86	35.35 ± 7.72		0.413174	15.79 ± 4.99	-	1.86841e-06
173.097	Arginine	C6H14N4O2	10.92 ± 2.02	16.56 ± 3.1	+	0.00125659	8.13 ± 2.02	-	0.021549	5.68 ± 1.28	4.43 ± 1.07		0.0688024	10.54 ± 3.17	+	0.00210161
179.049	Hexose	C6H12O6	196.53 ± 14.46	268.4 ± 24.99	+	1.21687e-05	131.1 ± 8.34	-	5.92502e-08	195.78 ± 25.39	161.5 ± 42.81		0.0898366	261.08 ± 20.68	+	0.00011708
191.013	Citric acid	C6H8O7	11.56 ± 3.2	3.45 ± 0.59	-	1.228e-05	21.27 ± 1.19	+	2.81552e-06	9.41 ± 1.52	2.64 ± 0.79	-	5.4084e-08	11.3 ± 4.16		0.278012
195.044	Galactonic acid	C6H12O7	131.37 ± 18.44	114.85 ± 11.47		0.063755	156.74 ± 10.46	+	0.00686708	15.98 ± 3.33	3.65 ± 2.16	-	9.97758e-07	32.63 ± 11.38	+	0.00230758
202.077	Asparaginylalanine	C7H13N3O4	21.92 ± 1.94	13.74 ± 1.1	-	1.30912e-07	38.73 ± 2	+	2.2401e-10	4.08 ± 1.27	2 ± 1.01	-	0.00444261	5.22 ± 3.06		0.37545
217.077	Glutamylalanine	C8H14N2O5	10.28 ± 1.91	13.83 ± 3.36	+	0.0289049	3.37 ± 1.03	-	7.39543e-07	2.54 ± 0.45	1.77 ± 0.39	-	0.00436153	3.69 ± 0.58	+	0.000955839
223.022	Cysteinyl-Cysteine	C6H12N2O3S2	31.64 ± 2.97	43.04 ± 5.55	+	0.000284236	32.62 ± 2.48		0.513743	104.15 ± 5.05	219.7 ± 38.85	+	1.82917e-06	71.77 ± 10.39	-	3.27216e-06
255.227	Palmitic acid	C16H32O2	355.94 ± 17.63	265.11 ± 16.68	-	1.05525e-07	597.99 ± 34.24	+	1.29291e-10	504.74 ± 21.22	521.13 ± 70.5		0.565249	901.37 ± 254.08	+	0.00104921
261.131	Phenylalanylproline	C14H18N2O3	2.04 ± 1.02	4.79 ± 1.41	+	0.000932953	0.99 ± 0.72	-	0.0439077	23.38 ± 2.19	44.88 ± 6	+	3.8335e-07	18.13 ± 3.91	-	0.00785433
271.222	Hydroxy hexadecanoic acid	C16H32O3	13.84 ± 1.95	16.95 ± 1.16	+	0.00273841	8.32 ± 2.06	-	0.000148597	25.01 ± 1.89	48.57 ± 12.52	+	0.000224352	20.61 ± 5.35		0.059519
279.227	Linoleic acid	C18H32O2	303.13 ± 36.23	233.03 ± 58.08	-	0.016944	450.98 ± 81.27	+	0.000609556	810.42 ± 88	1537.87 ± 496.05	+	0.0018742	886.8 ± 224.06		0.41532
281.243	Oleic acid	C18H34O2	180.49 ± 32.91	152.35 ± 38.92		0.166075	198.88 ± 16.16		0.205877	486.88 ± 42.97	766.42 ± 281.97	+	0.0212641	367.76 ± 71.19	-	0.00198805
283.259	Stearic acid	C18H36O2	1179.56 ± 137.27	1672.62 ± 100.68	+	2.25209e-06	424.97 ± 179.83	-	4.29283e-07	2418.45 ± 166.78	3598.43 ± 408.92	+	5.60053e-06	420.06 ± 154.94	-	1.40382e-12
309.272	Ethyl oleate	C20H38O2	1.46 ± 1.07	2.74 ± 1.61		0.102505	0.8 ± 0.54		0.169276	12.55 ± 2.25	23.68 ± 9.95	+	0.0118828	8.64 ± 3.96	-	0.0396659
341.105	Disaccharide	C12H22O11	748.39 ± 18.52	1010.08 ± 60.02	+	2.76091e-08	557.31 ± 54.75	-	4.77612e-07	1134.45 ± 46.64	749.51 ± 32.33	-	4.64457e-11	1469.37 ± 113.52	+	4.42499e-06
367.354	Oleoylcholine	C23H46NO2	32.49 ± 3.07	28.54 ± 3.53	-	0.0423261	42.03 ± 5.71	+	0.00162276	80.81 ± 12.53	96.5 ± 27.33		0.188799	57.4 ± 18.21	-	0.0141345
378.085	Lactoylglutathione	C13H21N3O8S	62.43 ± 27.74	200.46 ± 49.78	+	1.63036e-05	23.84 ± 11.63	-	0.00436612	725.24 ± 73.96	637.44 ± 153.49		0.194284	523.26 ± 154.89	-	0.00762543
389.175	Tryptophyl-Tryptophan	C22H22N4O3	48.91 ± 6.67	28.79 ± 2.4	-	2.84922e-06	86.31 ± 12.51	+	6.46465e-06	7.91 ± 1.62	8.34 ± 2.38		0.698906	19.94 ± 4.85	+	2.22162e-05
425.066	Cysteineglutathione disulfide	C13H22N4O8S2	21.72 ± 3.3	56.36 ± 6.15	+	2.93098e-09	6.81 ± 2.31	-	1.21159e-07	25.21 ± 3.01	11.32 ± 3.02	-	5.71728e-07	20.1 ± 12.36		0.306057
431.217	Glycero-3-phosphate	C21H37O7P	681.23 ± 77.97	292.16 ± 38.95	-	1.14782e-08	836.64 ± 60.83	+	0.000966802	143.31 ± 11.6	59.67 ± 22.07	-	4.00978e-07	193.79 ± 44.6	+	0.0116775
487.176	Trisaccharide	C18H32O15	1094.92 ± 223.11	1626.56 ± 342.46	+	0.00397208	538.19 ± 213.16	-	0.000296993	1184.5 ± 275.9	705.29 ± 340.49	-	0.0118017	1083.84 ± 270.75		0.502134
647.466	Phosphatidic Acid，PA	C35H69O8P	185.28 ± 8.68	103.58 ± 9.38	-	1.03072e-10	277.28 ± 22.56	+	8.58045e-08	60.13 ± 7.04	60.45 ± 19.1		0.967278	66.17 ± 20.71		0.477482
669.452	Phosphatidic Acid，PA	C37H67O8P	1913.58 ± 55.83	1228.4 ± 117.56	-	1.3507e-09	3531.69 ± 294.97	+	9.91523e-10	921.88 ± 98.07	647.01 ± 213.37	-	0.00788176	1013.34 ± 266.31		0.408201
671.467	Phosphatidic Acid，PA	C37H69O8P	7013.69 ± 264.38	4019.24 ± 361.91	-	5.69395e-11	8880.94 ± 734.3	+	1.85911e-05	1543.88 ± 252.78	1256.32 ± 438.57		0.15507	1493.56 ± 460.99		0.80377
693.452	Phosphatidic Acid，PA	C39H67O8P	2818.19 ± 222.02	1813.47 ± 203.81	-	4.31979e-07	4596.37 ± 304	+	5.5422e-09	1623.62 ± 204.23	1474.61 ± 464.31		0.449972	1442.8 ± 410.7		0.314618
740.522	Phosphatidylcholine，PC	C41H76NO8P	59.28 ± 6.26	69.56 ± 5.86	+	0.0068239	29.02 ± 1.73	-	6.6148e-09	124.45 ± 18.76	78.14 ± 28.72	-	0.00306275	39.95 ± 19.32	-	8.864e-07
741.439	Phosphatidic Acid，PA	C43H67O8P	232.04 ± 21.64	115.33 ± 11.36	-	4.81617e-09	282.29 ± 9.33	+	6.07355e-05	136.3 ± 13.48	48.45 ± 21.6	-	2.85722e-07	132.14 ± 37.71		0.787668
742.537	Phosphatidylcholine，PC	C41H78NO8P	30.02 ± 1.89	36.41 ± 4.7	+	0.00492494	9.61 ± 1.95	-	1.17842e-11	85.45 ± 12.59	35.68 ± 13.16	-	4.35482e-06	43.12 ± 17.56	-	0.000138972
744.48	Phosphatidylserine, PS	C39H72NO10P	70.76 ± 13.46	86.31 ± 12.52	+	0.0420379	51.59 ± 6.66	-	0.00450916	30.97 ± 5.27	17.5 ± 7.88	-	0.00212319	27.98 ± 15.01		0.626694
749.525	Phosphatidylglycerol, PG	C40H79O10P	69.56 ± 8.44	112.88 ± 8.4	+	1.49266e-07	28.3 ± 5.79	-	4.16988e-08	162.41 ± 28.03	171.13 ± 59.46		0.730572	106.74 ± 37.67	-	0.00727936
756.439	Phosphatidylethanolamine, PE	C43H68NO8P	36.75 ± 3.22	32.71 ± 2.09	-	0.0145745	62.01 ± 3.06	+	4.94611e-10	28.21 ± 3.64	19.27 ± 5.63	-	0.00334439	20.77 ± 7.86	-	0.0394346
758.544	Phosphatidylcholine，PC	C42H82NO8P	96.98 ± 9.31	133.68 ± 22.37	+	0.00129951	76.5 ± 5.86	-	0.000222876	147.34 ± 24.28	64.16 ± 5.99	-	4.4367e-07	52.49 ± 14.65	-	4.1511e-07
773.432	Phosphatidylglycerophosphate, PGP	C36H72O13P2	39.83 ± 2.55	31.01 ± 3.16	-	4.99723e-05	56.01 ± 2.55	+	1.075e-08	34.07 ± 1.83	19.3 ± 8.99	-	0.000790191	33.91 ± 8.92		0.963588
774.526	Phosphatidylcholine，PC	C44H74NO8P	26.66 ± 2.84	31.31 ± 2.07	+	0.00357769	14.54 ± 3.93	-	1.1544e-05	19.97 ± 2	11.12 ± 3.36	-	3.3592e-05	9.33 ± 3.59	-	7.91446e-06
776.52	Phosphatidylcholine，PC	C44H76NO8P	17.1 ± 1.81	19.29 ± 1.08	+	0.0151207	10.28 ± 1.62	-	3.12664e-06	10.72 ± 1.55	21.42 ± 8.17	+	0.00427407	8.12 ± 2.45	-	0.0329072
781.209	rhamnosyl-6'	C35H42O20	55.62 ± 10.23	81.1 ± 21.98	+	0.0147261	23.28 ± 7.9	-	1.15367e-05	46.78 ± 11.64	15.62 ± 6.97	-	2.86039e-05	54.15 ± 15.01		0.321817
783.596	Phosphatidic Acid，PA	C45H85O8P	17.47 ± 2.51	9.35 ± 1.77	-	6.37172e-06	29.8 ± 5.97	+	0.000182544	4.21 ± 1.22	7.64 ± 3.26	+	0.0205985	2.96 ± 1.76		0.144129
809.499	Phosphatidylinositol, PI	C41H79O13P	41.99 ± 12.33	68.94 ± 12.76	+	0.00127362	40.8 ± 19.6		0.893352	64.37 ± 7.03	103.07 ± 24.51	+	0.00127913	49.31 ± 10.2	-	0.00621325
812.504	Phosphatidylethanolamine, PE	C47H76NO8P	12.37 ± 2.55	16.67 ± 1.78	+	0.00263096	7.72 ± 4.92	-	0.0434945	18.11 ± 2.65	31.65 ± 5.7	+	5.46537e-05	13.09 ± 4.49	-	0.0230732
821.539	Phosphatidylglycerol, PG	C46H79O10P	25.75 ± 4.28	25.6 ± 1.32		0.932428	28.35 ± 5.23		0.326453	11.49 ± 1.22	16.82 ± 3.48	+	0.0018815	8.32 ± 2.83	-	0.0164899
826.536	Phosphatidylcholine，PC	C48H78NO8P	217.62 ± 11.81	70.34 ± 5.98	-	5.38918e-14	271.03 ± 38.28	+	0.00334666	19.48 ± 1.95	13.69 ± 3.04	-	0.000825907	18.51 ± 7.89		0.757949
827.516	Phosphatidylglycerophosphate, PGP	C40H78O13P2	130.96 ± 16.56	49.47 ± 6.11	-	7.43757e-09	175.86 ± 13.62	+	7.28911e-05	15.77 ± 2.14	8.84 ± 3.71	-	0.000762321	11.66 ± 3.17	-	0.0130123
828.527	Phosphatidylcholine，PC	C48H80NO8P	93.03 ± 6.86	42.53 ± 6.58	-	1.20553e-09	109.2 ± 12.73	+	0.0103695	11.81 ± 2.47	5.63 ± 2.06	-	0.000167385	12.66 ± 4.5		0.66611
840.52	Phosphatidylethanolamine, PE	C49H80NO8P	43.31 ± 3.6	27.5 ± 4.29	-	3.0478e-06	63.22 ± 10.5	+	0.000312953	11.91 ± 2.22	17.71 ± 6.05	+	0.0320534	12.78 ± 4.69		0.66571
848.524	Phosphatidylethanolamine, PE	C50H76NO8P	178.85 ± 15.34	88.64 ± 4.17	-	5.03895e-10	243.28 ± 25.74	+	5.59778e-05	39.36 ± 6.06	18.81 ± 9.75	-	0.000318609	32.44 ± 15.31		0.28457
857.521	Phosphatidylinositol, PI	C45H79O13P	103.48 ± 11.9	62.92 ± 3.04	-	4.8566e-07	131.06 ± 14.07	+	0.00142563	41.83 ± 6.96	27.9 ± 4.44	-	0.000532859	38.28 ± 12.24		0.515595
921.489	Phosphatidylglycerophosphate, PGP	C48H76O13P2	19.63 ± 8.68	41.31 ± 6	+	8.7861e-05	9.33 ± 2.23	-	0.00882242	8.87 ± 1.75	7.6 ± 3.1		0.361378	4.6 ± 0.95	-	5.89028e-05
923.513	Phosphatidylglycerophosphate, PGP	C48H78O13P2	16.83 ± 2.41	23.99 ± 1.19	+	5.71523e-06	12.18 ± 1.74	-	0.00100171	11.31 ± 1.73	8.97 ± 3.83		0.162915	6.63 ± 2.01	-	0.000357956
975.725	Triglyceride, TG	C65H100O6	31.72 ± 5.97	21.98 ± 2.65	-	0.00145334	55.17 ± 7.48	+	1.44886e-05	21.38 ± 3.4	8.25 ± 2.6	-	1.15992e-06	12.8 ± 4.88	-	0.00187071
