# Supplementary material for: AlphaFold‐Guided Bespoke Gene Editing Enhances Field‐Grown Soybean Oil Contents
Source: Adv Sci (Weinh). 2025 May 14;12(23):2500290. doi: 10.1002/advs.202500290 (PMC12199397; doi:10.1002/advs.202500290)
Supplement: Supplementary file 4 — Supplemental Table 3 [file ADVS-12-2500290-s003.xlsx]

## Sheet: Table S3
Table S3: Chemical properties of the top 20-cm soils from the experimental area (n = 3-4, Mean ± SD).
Year	Position	pH	Organic matter (g.kg−1)	Available N (mg. kg−1)	Available P (mg. kg−1)	available K (mg. kg−1)
2022	Shijiazhuang	7.27±0.16	28.5±5.58	89.6±10.12	55.87±17.24	218.83±85.21
2023	Shijiazhuang	7.4±0.07	34.42±2.21	98.51±5.69	63.78±11.6	236.39±48.47
2023	Yangzhong	5.97±0.19	31±1.51	53.73±1.52	143.2±5.62	100.45±8.97
