# Supplementary material for: AlphaFold‐Guided Bespoke Gene Editing Enhances Field‐Grown Soybean Oil Contents
Source: Adv Sci (Weinh). 2025 May 14;12(23):2500290. doi: 10.1002/advs.202500290 (PMC12199397; doi:10.1002/advs.202500290)
Supplement: Supplementary file 5 — Supplemental Table 4 [file ADVS-12-2500290-s002.xlsx]

## Sheet: Table S4
Table S4: sgRNAs with its targeted genes in the present study.
sgRNA name	sgRNA Sequence + PAM	Targeted Gene
SW10a-H6-sgRNA	GCTGAAGTCTTCAATCGCAGAGG	GmSWEET10a in HC6
SW10a-H7-sgRNA	CTTCCCAATCGCAGTGGAAGTGG	GmSWEET10a in HJ117
SW10b-H6-sgRNA	TGAAGTCTTCCCAATTGCAGTGG	GmSWEET10b in HC6
