# Supplementary material for: AlphaFold‐Guided Bespoke Gene Editing Enhances Field‐Grown Soybean Oil Contents
Source: Adv Sci (Weinh). 2025 May 14;12(23):2500290. doi: 10.1002/advs.202500290 (PMC12199397; doi:10.1002/advs.202500290)
Supplement: Supplementary file 6 — Supplemental Table 5 [file ADVS-12-2500290-s004.xlsx]

## Sheet: Table S5
Table S5: Primer sequences used for RT-qPCR and genotyping the alleles of GmSWEET10a/10b.
Primer name	Primer sequence (5'-3')	Purpose
SW10a-QRT-F	CGCGGCCATGAATATTGCCTTC	RT-qPCR primer of GmSWEET10a
SW10a-QRT-R	TGACACGGTGGGAACCATGTAG
SW10b-QRT-F	AATGTGGGAGGGTTTGCA	RT-qPCR primer of GmSWEET10b
SW10b-QRT-R	TCCTTCTCACTCTCACTGCCCTTC
CYP2-QRT-F	CGGGACCAGTGTGCTTCTTCA	RT-qPCR primer of GmCYP2
CYP2-QRT-R	CCCCTCCACTACAAAGGCTCG
GmSWEET10a-F	GAACGGCGGTGAGAGTGAG	To amplify the regions which span the target site of GmSWEET10a
GmSWEET10a-R	TTAGGCAGCAAGCAACAAA
GmSWEET10b-F	AATGTGGGAGGGTTTGCA	To amplify the regions which span the target site of GmSWEET10b
GmSWEET10b-R	ATTGGAAAGGGAGGAGCA
