# Supplementary material for: AlphaFold‐Guided Bespoke Gene Editing Enhances Field‐Grown Soybean Oil Contents
Source: Adv Sci (Weinh). 2025 May 14;12(23):2500290. doi: 10.1002/advs.202500290 (PMC12199397; doi:10.1002/advs.202500290)
Supplement: Supplementary file 7 — Supplemental Table 6 [file ADVS-12-2500290-s005.xlsx]

## Sheet: Table S6
Table S6: Primer sequences used for protoplast-esculin assay.
Primer Name	Sequence
PAN-35S-F	5'-TCTCGAGGACCGGTCCCGGGTGAGACTTTTCAACAAAGGG-3'
PAN-35S-R	5'-CCCTTGCTCACCATGGATCCTGTCCTCTCCAAATGAAATG-3'
PAN-35S-10aHC6-F a	5'-GGACAGCCCAGATCACTAGTATGCCCACTCACCATGCTTC-3'
PAN-35S-10aHC6-R a	5'-TGCCAAATGTTTGAACGATCTCATCCACTTCCTCTGCGAT-3'
PAN-35S-10aHC6-NOS-F a	5'-AATCGCAGAGGAAGTGGATGAGATCGTTCAAACATTTGGC-3'
PAN-35S-10aHJ117-F a	5'-GGACAGCCCAGATCACTAGTATGCCCACTCACCATGCTTC-3'
PAN-35S-10aHJ117-R a	5'-TGCCAAATGTTTGAACGATCTTAATCCTTGGCATCCTTCT-3'
PAN-35S-10aHJ117-NOS-F a	5'-GAGAAGGATGCCAAGGATTAAGATCGTTCAAACATTTGGC-3'
PAN-35S-10aHO1-F a	5'-GGACAGCCCAGATCACTAGTATGCCCACTCACCATGCTTC-3'
PAN-35S-10aHO1-R a	5'-TGCCAAATGTTTGAACGATCTCATCCACTTCCACTTTCAG-3'
PAN-35S-10aHO1-NOS-F a	5'-GCTGAAAGTGGAAGTGGATGAGATCGTTCAAACATTTGGC-3'
PAN-35S-10aLO3-F a	5'-GGACAGCCCAGATCACTAGTATGCCCACTCACCATGCTTC-3'
PAN-35S-10aLO3-R a	5'-TGCCAAATGTTTGAACGATCCTACAAGCCCTTCTTTGACT-3'
PAN-35S-10aLO3-NOS-F a	5'-AAGTCAAAGAAGGGCTTGTAGGATCGTTCAAACATTTGGC-3'
PAN-35S-AtSWEET11-F	5'-GGACAGCCCAGATCACTAGTATGAGTCTCTTCAACACTGAAAACACATGG-3'
PAN-35S-AtSWEET11-R	5'-TGCCAAATGTTTGAACGATCTCATGTAGCTGCTGCGGAAGAGGACTGCTT-3'
PAN-35S-AtSWEET11-NOS-F	5'-TCTTCCGCAGCAGCTACATGAGATCGTTCAAACATTTGGC-3'
PAN-NOS-R	5'-GTCCTCGAGACGTCTCTAGAGATCTAGTAACATAGATGAC-3'
PAN-35S-10bHO1-F b	5'-GGACAGCCCAGATCACTAGTATGGGCAGTCACAATGCTTT-3'
PAN-35S-10bHO1-R b	5'-TGCCAAATGTTTGAACGATCTTATCCACTGTTTGGGAAGA-3'
PAN-35S-10bHO1-NOS-F b	5'-GTCTTCCCAAACAGTGGATAAGATCGTTCAAACATTTGGC-3'
PAN-35S-10bLO1-F b	5'-GGACAGCCCAGATCACTAGTATGGGCAGTCACAATGCTTT-3'
PAN-35S-10bLO1-R b	5'-GCCAAATGTTTGAACGATCTTACAGTGACATCATCAAC-3'
PAN-35S-10bLO1-NOS-F b	5'-TTGTTGATGATGTCACTGTAAGATCGTTCAAACATTTGGC-3'
PAN-35S-10bHO2-F b	5'-GGACAGCCCAGATCACTAGTATGGGCAGTCACAATGCTTT-3'
PAN-35S-10bHO2-R b	5'-TGCCAAATGTTTGAACGATCTTATCCACTTGGGAAGACTT-3'
PAN-35S-10bHO2-NOS-F b	5'-GAAGTCTTCCCAAGTGGATAAGATCGTTCAAACATTTGGC-3'
PAN-35S-GmSWEET10b-F	5'-GGACAGCCCAGATCACTAGTATGGGCAGTCACAATGCTTT-3'
PAN-35S-GmSWEET10b-R	5'-TGCCAAATGTTTGAACGATCTTACACTGGGCAATCATCCT-3'
PAN-35S-GmSWEET10b-NOS-F	5'-CAAGGATGATTGCCCAGTGTAAGATCGTTCAAACATTTGGC-3'
a: “10a” indicates GmSWEET10a, “HO1” indicates sw10a-ho-1, “LO3” indicates sw10a-lo-3.
b: “10b” indicates GmSWEET10b, “HO1” indicates sw10b-ho-1, “HO2” indicates sw10b-ho-2, “LO1” indicates sw10b-lo-1.
